# Supplementary material for: Maternal Glycemic Spectrum and Adverse Pregnancy and Perinatal Outcomes in a Multiracial US Cohort
Source: J Cardiovasc Dev Dis. 2022 Jun 4;9(6):179. doi: 10.3390/jcdd9060179 (PMC9224544; doi:10.3390/jcdd9060179)
Supplement: Supplementary file 1 [file jcdd-09-00179-s001.zip]

Archive with 1 entries (1 files):
- jcdd-1724647-supplementary.pdf
